# Supplementary material for: Molecular Dynamics Simulation of Association Processes in Aqueous Solutions of Maleate Salts of Drug-like Compounds: The Role of Counterion
Source: Int J Mol Sci. 2022 Jun 4;23(11):6302. doi: 10.3390/ijms23116302 (PMC9181654; doi:10.3390/ijms23116302)
Supplement: Supplementary file 1 [file ijms-23-06302-s001.zip]

Archive with 1 entries (1 files):
- ijms-1739472-supplementary.pdf
